# Supplementary material for: Individual Mechanical Energy Expenditure Regimens Vary Seasonally with Weather, Sex, Age and Body Condition in a Generalist Carnivore Population: Support for Inter-Individual Tactical Diversity
Source: Animals (Basel). 2025 May 27;15(11):1560. doi: 10.3390/ani15111560 (PMC12153667; doi:10.3390/ani15111560)
Supplement: Supplementary file 1 [file animals-15-01560-s001.zip]

Archive with 1 entries (1 files):
- animals-3616451-supplementary.pdf
